# Supplementary material for: ﻿Morphology and phylogeny of four new species within Polycephalomycetaceae (Hypocreales) parasitising Ophiocordyceps species
Source: MycoKeys. 2024 May 16;105:179–202. doi: 10.3897/mycokeys.105.119893 (PMC11116889; doi:10.3897/mycokeys.105.119893)
Supplement: XML Treatment for Pleurocordyceps litangensis [file mycokeys.105.119893-treatment1.xml]

<!DOCTYPE tp:taxon-treatment
  PUBLIC "-//TaxonX//DTD Taxonomic Treatment Publishing DTD v0 20100105//EN" "tax-treatment-NSO.dtd">
<tp:taxon-treatment xmlns:tp="http://www.plazi.org/taxpub"><tp:treatment-meta><kwd-group><label>Taxon classification</label><kwd>
                <named-content content-type="kingdom">Fungi</named-content>
              </kwd><kwd>
                <named-content content-type="order">Hypocreales</named-content>
              </kwd><kwd>
                <named-content content-type="family">Ophiocordycipitaceae</named-content>
              </kwd></kwd-group><mixed-citation publication-type="journal"><person-group><name><surname>Liu</surname><given-names>Zuoheng</given-names></name><name><surname>Tang</surname><given-names>Dexiang</given-names></name><name><surname>Lu</surname><given-names>Yingling</given-names></name><name><surname>Zhu</surname><given-names>Juye</given-names></name><name><surname>Luo</surname><given-names>Lijun</given-names></name><name><surname>Sun</surname><given-names>Tao</given-names></name><name><surname>Yu</surname><given-names>Hong</given-names></name></person-group><article-title>﻿Morphology and phylogeny of four new species within <italic><tp:taxon-name><tp:taxon-name-part taxon-name-part-type="genus" reg="Polycephalomycetaceae">Polycephalomycetaceae</tp:taxon-name-part></tp:taxon-name></italic> (<tp:taxon-name><tp:taxon-name-part taxon-name-part-type="genus" reg="Hypocreales">Hypocreales</tp:taxon-name-part></tp:taxon-name>) parasitising <italic><tp:taxon-name><tp:taxon-name-part taxon-name-part-type="genus" reg="Ophiocordyceps">Ophiocordyceps</tp:taxon-name-part></tp:taxon-name></italic> species</article-title><source>MycoKeys</source><day>16</day><month>05</month><year>2024</year><volume>105</volume><fpage>179</fpage><lpage>202</lpage><pub-id pub-id-type="doi">10.3897/mycokeys.105.119893</pub-id></mixed-citation></tp:treatment-meta><tp:nomenclature><label>﻿</label><tp:taxon-name>
              <object-id xmlns:xlink="http://www.w3.org/1999/xlink" content-type="arpha" xlink:type="simple">982CA96F-8B9B-5C9F-8EC0-C88D811E3621</object-id>
              <tp:taxon-name-part taxon-name-part-type="genus" reg="Pleurocordyceps">Pleurocordyceps</tp:taxon-name-part>
              <tp:taxon-name-part taxon-name-part-type="species" reg="litangensis">litangensis</tp:taxon-name-part>
              <object-id xmlns:xlink="http://www.w3.org/1999/xlink" content-type="mycobank" xlink:type="simple">851497</object-id>
            </tp:taxon-name><tp:taxon-authority>Hong Yu bis, Z.H. Liu &amp; D.X. Tang</tp:taxon-authority><tp:taxon-status xmlns:xlink="http://www.w3.org/1999/xlink" xlink:type="simple">sp. nov.</tp:taxon-status><xref ref-type="fig" rid="F2">Fig. 2</xref></tp:nomenclature><tp:treatment-sec sec-type="etymology" id="SECID0E6JCK"><title>Etymology.</title><p>
              litangensis = Litang County, the epithet referred to the nature study trail in Litang County, the locality where the type specimen was collected.</p></tp:treatment-sec><tp:treatment-sec sec-type="diagnosis" id="SECID0EOKCK"><title>Diagnosis.</title><p><italic><tp:taxon-name><tp:taxon-name-part taxon-name-part-type="genus" reg="Pleurocordyceps">Pleurocordyceps</tp:taxon-name-part><tp:taxon-name-part taxon-name-part-type="species" reg="litangensis">litangensis</tp:taxon-name-part></tp:taxon-name></italic> and <italic><tp:taxon-name><tp:taxon-name-part taxon-name-part-type="genus" reg="Pleurocordyceps">Pl.</tp:taxon-name-part><tp:taxon-name-part taxon-name-part-type="species" reg="sinensis">sinensis</tp:taxon-name-part></tp:taxon-name></italic> have the same host (<italic><tp:taxon-name><tp:taxon-name-part taxon-name-part-type="genus" reg="Ophiocordyceps">O.</tp:taxon-name-part><tp:taxon-name-part taxon-name-part-type="species" reg="sinensis">sinensis</tp:taxon-name-part></tp:taxon-name></italic>) and β-Conidia, but the phialides (lanceolate or narrowly lageniform vs. spear point or subulate), α-conidia (Ovoid vs. Ovoid or ellipticare) are different.</p><fig id="F2" position="float" orientation="portrait"><object-id xmlns:xlink="http://www.w3.org/1999/xlink" content-type="doi" xlink:type="simple">10.3897/mycokeys.105.119893.figure2</object-id><object-id xmlns:xlink="http://www.w3.org/1999/xlink" content-type="arpha" xlink:type="simple">5D6A14DE-F5BC-568A-842A-E497D34348E4</object-id><label>Figure 2.</label><caption><p>Morphological features of <italic><tp:taxon-name><tp:taxon-name-part taxon-name-part-type="genus" reg="Pleurocordyceps">Pleurocordyceps</tp:taxon-name-part><tp:taxon-name-part taxon-name-part-type="species" reg="litangensis">litangensis</tp:taxon-name-part></tp:taxon-name></italic> (Holotype: <abbrev xmlns:xlink="http://www.w3.org/1999/xlink" xlink:title="Yunnan Herbal Herbarium" id="ABBRID0EIMCK" xlink:type="simple">YHH</abbrev> 2306055) <bold>a</bold> overview of <italic><tp:taxon-name><tp:taxon-name-part taxon-name-part-type="genus" reg="Pleurocordyceps">Pleurocordyceps</tp:taxon-name-part><tp:taxon-name-part taxon-name-part-type="species" reg="litangensis">litangensis</tp:taxon-name-part></tp:taxon-name></italic> and its host <bold>b</bold> synnemata on the insects <bold>c, d</bold> colony obverse and reverse <bold>e–h, k</bold> α-phialides <bold>i</bold> α-conidia <bold>j</bold> β-conidia and β-phialides. Scale Bars: 2 cm (<bold>a–d</bold>); 20 μm (<bold>e–j</bold>); 10 μm (<bold>k</bold>); 5 μm (<bold>g–i</bold>).</p></caption><graphic xmlns:xlink="http://www.w3.org/1999/xlink" xlink:href="mycokeys-105-179-g002.jpg" position="float" orientation="portrait" xlink:type="simple" id="oo_1050581.jpg"><uri content-type="original_file" xlink:type="simple">https://binary.pensoft.net/fig/1050581</uri></graphic></fig></tp:treatment-sec><tp:treatment-sec sec-type="Holotype" id="SECID0EQNCK"><title>Holotype.</title><p>China, Sichuan Province, Ganzi Tibetan Autonomous Prefecture, Litang County, parasitic on <italic><tp:taxon-name><tp:taxon-name-part taxon-name-part-type="genus" reg="Ophiocordyceps">Ophiocordyceps</tp:taxon-name-part><tp:taxon-name-part taxon-name-part-type="species" reg="sinensis">sinensis</tp:taxon-name-part></tp:taxon-name></italic> (<tp:taxon-name><tp:taxon-name-part taxon-name-part-type="family">Ophiocordycipitaceae</tp:taxon-name-part></tp:taxon-name>), on insects buried in soil, with erect stromata, <named-content xmlns:xlink="http://www.w3.org/1999/xlink" content-type="dwc:verbatimCoordinates" xlink:type="simple"><named-content content-type="geo-json" specific-use="{&#34;type&#34;:&#34;Point&#34;,&#34;coordinates&#34;:[100.866667,30.716667]}" id="NCID0EJOCK" xlink:type="simple">30°43′00″N, 100°52′00″E</named-content></named-content>, alt. 4750 m, 10 June 2023, Hong Yu bis (<abbrev xmlns:xlink="http://www.w3.org/1999/xlink" xlink:title="Yunnan Herbal Herbarium" id="ABBRID0EOOCK" xlink:type="simple">YHH</abbrev> 2306055).</p></tp:treatment-sec><tp:treatment-sec sec-type="Sexual morph" id="SECID0ESOCK"><title>Sexual morph.</title><p>Undetermined.</p></tp:treatment-sec><tp:treatment-sec sec-type="Asexual morph" id="SECID0EXOCK"><title>Asexual morph.</title><p>Synnemata arising from the stromata of <italic><tp:taxon-name><tp:taxon-name-part taxon-name-part-type="genus" reg="Ophiocordyceps">O.</tp:taxon-name-part><tp:taxon-name-part taxon-name-part-type="species" reg="sinensis">sinensis</tp:taxon-name-part></tp:taxon-name></italic>, solitary or alternating; clavate or spatulate, branched and unbranched, straight or sinuous. Terminal portion of a synnemata covered by a viscous mass, khaki. Colonies on <abbrev xmlns:xlink="http://www.w3.org/1999/xlink" xlink:title="potato extract agar" id="ABBRID0EIPCK" xlink:type="simple">PDA</abbrev> growing slowly, attaining a diameter of 1.4–1.6 cm in 3 weeks at 25 °C, filiform, dark yellow and reverse dry yellow. Phialides existing in two types: α- and β-phialides. Both types of phialides often reproduce new phialides at their own apices and yield catenulate β-conidia, collarettes not flared, periclinal thickening not visible. α-phialides acropleurogenous solitary on hyphae; spear point, tapering gradually from the base to the apex, 11.2–12.8 μm long, 1.9–2.6 μm wide at the base and 0.7–0.9 μm wide at the apex. β-phialides terminal on solitary on hyphae; subulate, tapering abruptly from the base to the apex, 9.9–27.8 μm long, 1.6–2.5 μm wide at the base and 0.6–1.4 μm wide at the apex. α-conidia ovoid or elliptic and occurring on the final portion of synnemata, 3.2–6.1 × 1.8–3.9 μm; β-conidia fusiform, and produce on the surface mycelium of colony, multiple, usually in chains on a phialide, 3.5–6.1 × 1.4–2.5 μm.</p></tp:treatment-sec><tp:treatment-sec sec-type="host" id="SECID0EMPCK"><title>Host.</title><p>Parasitic on <italic><tp:taxon-name><tp:taxon-name-part taxon-name-part-type="genus" reg="Ophiocordyceps">Ophiocordyceps</tp:taxon-name-part><tp:taxon-name-part taxon-name-part-type="species" reg="sinensis">sinensis</tp:taxon-name-part></tp:taxon-name></italic> (<tp:taxon-name><tp:taxon-name-part taxon-name-part-type="family">Ophiocordycipitaceae</tp:taxon-name-part></tp:taxon-name>).</p></tp:treatment-sec><tp:treatment-sec sec-type="distribution" id="SECID0ECQCK"><title>Distribution.</title><p>China, Sichuan Province.</p></tp:treatment-sec><tp:treatment-sec sec-type="material" id="SECID0EHQCK"><title>Material examined.</title><p>China, Sichuan Province, Ganzi Tibetan Autonomous Prefecture, Litang County, parasitic on <italic><tp:taxon-name><tp:taxon-name-part taxon-name-part-type="genus" reg="Ophiocordyceps">Ophiocordyceps</tp:taxon-name-part><tp:taxon-name-part taxon-name-part-type="species" reg="sinensis">sinensis</tp:taxon-name-part></tp:taxon-name></italic> (<tp:taxon-name><tp:taxon-name-part taxon-name-part-type="family">Ophiocordycipitaceae</tp:taxon-name-part></tp:taxon-name>), on insects buried in soil, with erect stromata, <named-content xmlns:xlink="http://www.w3.org/1999/xlink" content-type="dwc:verbatimCoordinates" xlink:type="simple"><named-content content-type="geo-json" specific-use="{&#34;type&#34;:&#34;Point&#34;,&#34;coordinates&#34;:[100.866667,30.716667]}" id="NCID0EARCK" xlink:type="simple">30°43′00″N, 100°52′00″E</named-content></named-content>, alt. 4750 m, 10 June 2023, Tao Sun. Paratypes: <abbrev xmlns:xlink="http://www.w3.org/1999/xlink" xlink:title="Yunnan Herbal Herbarium" id="ABBRID0EFRCK" xlink:type="simple">YHH</abbrev> 2306058; other collections: <abbrev xmlns:xlink="http://www.w3.org/1999/xlink" xlink:title="Yunnan Herbal Herbarium" id="ABBRID0EJRCK" xlink:type="simple">YHH</abbrev> 2306059; Culture ex-type: <abbrev xmlns:xlink="http://www.w3.org/1999/xlink" xlink:title="Yunnan Fungal Culture Collection" id="ABBRID0ENRCK" xlink:type="simple">YFCC</abbrev> 06109293; Other living cultures: <abbrev xmlns:xlink="http://www.w3.org/1999/xlink" xlink:title="Yunnan Fungal Culture Collection" id="ABBRID0ERRCK" xlink:type="simple">YFCC</abbrev> 06109294, <abbrev xmlns:xlink="http://www.w3.org/1999/xlink" xlink:title="Yunnan Fungal Culture Collection" id="ABBRID0EVRCK" xlink:type="simple">YFCC</abbrev> 06109295, <abbrev xmlns:xlink="http://www.w3.org/1999/xlink" xlink:title="Yunnan Fungal Culture Collection" id="ABBRID0EZRCK" xlink:type="simple">YFCC</abbrev> 06109296.</p></tp:treatment-sec><tp:treatment-sec sec-type="notes" id="SECID0E4RCK"><title>Notes.</title><p>Four strains, <italic><tp:taxon-name><tp:taxon-name-part taxon-name-part-type="genus" reg="Pleurocordyceps">Pleurocordyceps</tp:taxon-name-part></tp:taxon-name></italic> sp. NBRC109990, <italic><tp:taxon-name><tp:taxon-name-part taxon-name-part-type="genus" reg="Pleurocordyceps">Pl.</tp:taxon-name-part></tp:taxon-name></italic> sp. NBRC109987, <italic><tp:taxon-name><tp:taxon-name-part taxon-name-part-type="genus" reg="Pleurocordyceps">Pl.</tp:taxon-name-part></tp:taxon-name></italic> sp. NBRC110224, <italic><tp:taxon-name><tp:taxon-name-part taxon-name-part-type="genus" reg="Pleurocordyceps">Pl.</tp:taxon-name-part></tp:taxon-name></italic> sp. NBRC109988, were aggregated <italic><tp:taxon-name><tp:taxon-name-part taxon-name-part-type="genus" reg="Pleurocordyceps">Pl.</tp:taxon-name-part><tp:taxon-name-part taxon-name-part-type="species" reg="litangensis">litangensis</tp:taxon-name-part></tp:taxon-name></italic> into one branch (Fig. <xref ref-type="fig" rid="F1">1</xref> BS = 100%, BPP = 1.00). <italic><tp:taxon-name><tp:taxon-name-part taxon-name-part-type="genus" reg="Pleurocordyceps">Pl.</tp:taxon-name-part><tp:taxon-name-part taxon-name-part-type="species" reg="litangensis">litangensis</tp:taxon-name-part></tp:taxon-name></italic> was distinct from other species of <italic><tp:taxon-name><tp:taxon-name-part taxon-name-part-type="genus" reg="Pleurocordyceps">Pleurocordyceps</tp:taxon-name-part></tp:taxon-name></italic> by α-phialides spear point, β-phialides subulate, α-conidia ovoid or elliptic (Table <xref ref-type="table" rid="T2">2</xref>). Thus, <italic><tp:taxon-name><tp:taxon-name-part taxon-name-part-type="genus" reg="Pleurocordyceps">Pl.</tp:taxon-name-part><tp:taxon-name-part taxon-name-part-type="species" reg="litangensis">litangensis</tp:taxon-name-part></tp:taxon-name></italic> was introduced as a new species under the genus <italic><tp:taxon-name><tp:taxon-name-part taxon-name-part-type="genus" reg="Pleurocordyceps">Pleurocordyceps</tp:taxon-name-part></tp:taxon-name></italic>.</p><table-wrap id="T2" position="float" orientation="portrait"><label>Table 2.</label><caption><p>Morphological comparison of asexual morph species of <italic><tp:taxon-name><tp:taxon-name-part taxon-name-part-type="genus" reg="Pleurocordyceps">Pleurocordyceps</tp:taxon-name-part></tp:taxon-name></italic>.</p></caption><table id="TID0EL5FK" rules="all"><tbody><tr><th rowspan="1" colspan="1">Species</th><th rowspan="1" colspan="1">Host</th><th rowspan="1" colspan="1">Synnemata</th><th rowspan="1" colspan="1">Phialides</th><th rowspan="1" colspan="1">Conidia</th><th rowspan="1" colspan="1">References</th></tr><tr><td rowspan="1" colspan="1">
                      <italic>
                        <tp:taxon-name><tp:taxon-name-part taxon-name-part-type="genus" reg="Pleurocordyceps">Pl.</tp:taxon-name-part><tp:taxon-name-part taxon-name-part-type="species" reg="agarica">agarica</tp:taxon-name-part></tp:taxon-name>
                      </italic>
                    </td><td rowspan="1" colspan="1"><italic><tp:taxon-name><tp:taxon-name-part taxon-name-part-type="genus" reg="Ophiocordyceps">Ophiocordyceps</tp:taxon-name-part></tp:taxon-name></italic> sp. or melolonthid larvae</td><td rowspan="1" colspan="1">Solitary, unbranched, agaricshaped; conidial mass pileus-like, light yellow to pale brown</td><td rowspan="1" colspan="1">α-phialides lanceolate; β-phialides narrowly lageniform or subulate</td><td rowspan="1" colspan="1">α-conidia globose to subglobose; β-conidia fusiform, catenate or clump together</td><td rowspan="1" colspan="1">
                      <xref ref-type="bibr" rid="B35">Wang et al. (2015b)</xref>
                    </td></tr><tr><td rowspan="1" colspan="1">
                      <italic>
                        <tp:taxon-name><tp:taxon-name-part taxon-name-part-type="genus" reg="Pleurocordyceps">Pl.</tp:taxon-name-part><tp:taxon-name-part taxon-name-part-type="species" reg="aurantiacus">aurantiacus</tp:taxon-name-part></tp:taxon-name>
                      </italic>
                    </td><td rowspan="1" colspan="1"><tp:taxon-name><tp:taxon-name-part taxon-name-part-type="order">Coleoptera</tp:taxon-name-part></tp:taxon-name> larvae or <italic><tp:taxon-name><tp:taxon-name-part taxon-name-part-type="genus" reg="Ophiocordyceps">O.</tp:taxon-name-part><tp:taxon-name-part taxon-name-part-type="species" reg="barnesii">barnesii</tp:taxon-name-part></tp:taxon-name></italic></td><td rowspan="1" colspan="1">Emerging after 30 days, solitary or not solitary, branched or unbranched, showing 1–2 radiating ring like distributions</td><td rowspan="1" colspan="1">α-phialides, narrowly lageniform. β-phialides, lanceolate or narrowly lageniform</td><td rowspan="1" colspan="1">α-conidia, globose to subglobose. β-conidia, fusiform</td><td rowspan="1" colspan="1">
                      <xref ref-type="bibr" rid="B40">Xiao et al. (2018)</xref>
                    </td></tr><tr><td rowspan="1" colspan="1">
                      <italic>
                        <tp:taxon-name><tp:taxon-name-part taxon-name-part-type="genus" reg="Pleurocordyceps">Pl.</tp:taxon-name-part><tp:taxon-name-part taxon-name-part-type="species" reg="lanceolatus">lanceolatus</tp:taxon-name-part></tp:taxon-name>
                      </italic>
                    </td><td rowspan="1" colspan="1"><tp:taxon-name><tp:taxon-name-part taxon-name-part-type="order">Lepidoptera</tp:taxon-name-part></tp:taxon-name> larvae</td><td rowspan="1" colspan="1">Lanceolate to corniform, solitary to crowded, stipitate, usually unbranched, rarely branched on the <abbrev xmlns:xlink="http://www.w3.org/1999/xlink" xlink:title="potato extract agar" id="ABBRID0E1ZCK" xlink:type="simple">PDA</abbrev>, yellow to yellowish on the fresh specimen, covered with conidial masses, white on the <abbrev xmlns:xlink="http://www.w3.org/1999/xlink" xlink:title="potato extract agar" id="ABBRID0E5ZCK" xlink:type="simple">PDA</abbrev></td><td rowspan="1" colspan="1">α-phialides directly from hyphae, solitary, usually unbranched, subulate, at the base, tapering into a long neck; β-phialides branched into 2 or 3 phial ides, narrowly lageniform to lanceolate</td><td rowspan="1" colspan="1">α-conidia spherical, forming slimy conidial masses along the Synnemata; β-conidia fusiform</td><td rowspan="1" colspan="1">
                      <xref ref-type="bibr" rid="B42">Xiao et al. (2023)</xref>
                    </td></tr><tr><td rowspan="1" colspan="1">
                      <italic>
                        <tp:taxon-name><tp:taxon-name-part taxon-name-part-type="genus" reg="Pleurocordyceps">Pl.</tp:taxon-name-part><tp:taxon-name-part taxon-name-part-type="species" reg="marginaliradians">marginaliradians</tp:taxon-name-part></tp:taxon-name>
                      </italic>
                    </td><td rowspan="1" colspan="1"><tp:taxon-name><tp:taxon-name-part taxon-name-part-type="family">Cossidae</tp:taxon-name-part></tp:taxon-name> larva</td><td rowspan="1" colspan="1">Emerging after 14 days, single or branched into 2 or 3 branched, showing 1–2 radiating ring like distributions</td><td rowspan="1" colspan="1">α-phialides, elongate lageniform; β-phialides, narrow slender to narrow lageniform</td><td rowspan="1" colspan="1">α-conidia globose, catenate, one-celled, pale yellow slimy in mass. β-conidia fusiform, one-celled</td><td rowspan="1" colspan="1">
                      <xref ref-type="bibr" rid="B40">Xiao et al. (2018)</xref>
                    </td></tr><tr><td rowspan="1" colspan="1">
                      <italic>
                        <tp:taxon-name><tp:taxon-name-part taxon-name-part-type="genus" reg="Pleurocordyceps">Pl.</tp:taxon-name-part><tp:taxon-name-part taxon-name-part-type="species" reg="parvicapitata">parvicapitata</tp:taxon-name-part></tp:taxon-name>
                      </italic>
                    </td><td rowspan="1" colspan="1">
                      <italic>
                        <tp:taxon-name><tp:taxon-name-part taxon-name-part-type="genus" reg="Perennicordyceps">Perennicordyceps</tp:taxon-name-part><tp:taxon-name-part taxon-name-part-type="species" reg="elaphomyceticola">elaphomyceticola</tp:taxon-name-part></tp:taxon-name>
                      </italic>
                    </td><td rowspan="1" colspan="1">Absent</td><td rowspan="1" colspan="1">Phialides, cylindrical at the base, tapering into a long neck</td><td rowspan="1" colspan="1">globose to subglobose</td><td rowspan="1" colspan="1">
                      <xref ref-type="bibr" rid="B42">Xiao et al. (2023)</xref>
                    </td></tr><tr><td rowspan="1" colspan="1">
                      <italic>
                        <tp:taxon-name><tp:taxon-name-part taxon-name-part-type="genus" reg="Pleurocordyceps">Pl.</tp:taxon-name-part><tp:taxon-name-part taxon-name-part-type="species" reg="sinensis">sinensis</tp:taxon-name-part></tp:taxon-name>
                      </italic>
                    </td><td rowspan="1" colspan="1"><tp:taxon-name><tp:taxon-name-part taxon-name-part-type="order">Lepidoptera</tp:taxon-name-part></tp:taxon-name> larvae or <italic><tp:taxon-name><tp:taxon-name-part taxon-name-part-type="genus" reg="Ophiocordyceps">Ophiocordyceps</tp:taxon-name-part><tp:taxon-name-part taxon-name-part-type="species" reg="sinensis">sinensis</tp:taxon-name-part></tp:taxon-name></italic></td><td rowspan="1" colspan="1">Solitary, crowded, branched or unbranched, conidial mass yellow or yellow-orange</td><td rowspan="1" colspan="1">Lanceolate or narrowly lageniform</td><td rowspan="1" colspan="1">α-conidia, ovoid; β-conidia, fusiform</td><td rowspan="1" colspan="1"><xref ref-type="bibr" rid="B5">Chen et al. (1984)</xref>; <xref ref-type="bibr" rid="B32">Wang et al. (2012)</xref></td></tr><tr><td rowspan="1" colspan="1">
                      <italic>
                        <tp:taxon-name><tp:taxon-name-part taxon-name-part-type="genus" reg="Pleurocordyceps">Pl.</tp:taxon-name-part><tp:taxon-name-part taxon-name-part-type="species" reg="vitellina">vitellina</tp:taxon-name-part></tp:taxon-name>
                      </italic>
                    </td><td rowspan="1" colspan="1">
                      <italic>
                        <tp:taxon-name><tp:taxon-name-part taxon-name-part-type="genus" reg="Ophiocordyceps">Ophiocordyceps</tp:taxon-name-part><tp:taxon-name-part taxon-name-part-type="species" reg="nigrella">nigrella</tp:taxon-name-part></tp:taxon-name>
                      </italic>
                    </td><td rowspan="1" colspan="1">Absent</td><td rowspan="1" colspan="1">α-phialides, hyaline, smooth, elongated lageniform, crowed, gathered in the middle of colony. β-phialides, hyaline, smooth, directly growing from hyphae, with or without metula at the base, solitary, lanceolate, ovate at the base, tapering into a short neck</td><td rowspan="1" colspan="1">α-conidia spherical, one-celled, smooth-walled. β-conidia fusiform, catenulate</td><td rowspan="1" colspan="1">
                      <xref ref-type="bibr" rid="B42">Xiao et al. (2023)</xref>
                    </td></tr><tr><td rowspan="1" colspan="1">
                      <italic>
                        <tp:taxon-name><tp:taxon-name-part taxon-name-part-type="genus" reg="Pleurocordyceps">Pl.</tp:taxon-name-part><tp:taxon-name-part taxon-name-part-type="species" reg="yunnanensis">yunnanensis</tp:taxon-name-part></tp:taxon-name>
                      </italic>
                    </td><td rowspan="1" colspan="1">
                      <italic><tp:taxon-name><tp:taxon-name-part taxon-name-part-type="order">Hemiptera</tp:taxon-name-part></tp:taxon-name> adults or <tp:taxon-name><tp:taxon-name-part taxon-name-part-type="genus" reg="Ophiocordyceps">Ophiocordyceps</tp:taxon-name-part><tp:taxon-name-part taxon-name-part-type="species" reg="nutans">nutans</tp:taxon-name-part></tp:taxon-name></italic>
                    </td><td rowspan="1" colspan="1">Solitary, caespitose or crowded, branched or unbranched; conidial mass white to yellow–brown</td><td rowspan="1" colspan="1">α-phialides cylindrical to subulate; β-phialides narrowly lageniform or subulate</td><td rowspan="1" colspan="1">α-conidia subglobose, ellipsoidal; β-conidia fusiform, catenate or clump together</td><td rowspan="1" colspan="1">
                      <xref ref-type="bibr" rid="B34">Wang et al. (2015a)</xref>
                    </td></tr><tr><td rowspan="1" colspan="1">
                      <italic>
                        <tp:taxon-name><tp:taxon-name-part taxon-name-part-type="genus" reg="Pleurocordyceps">Pl.</tp:taxon-name-part><tp:taxon-name-part taxon-name-part-type="species" reg="nutansis">nutansis</tp:taxon-name-part></tp:taxon-name>
                      </italic>
                    </td><td rowspan="1" colspan="1">
                      <italic>
                        <tp:taxon-name><tp:taxon-name-part taxon-name-part-type="genus" reg="Ophiocordyceps">Ophiocordyceps</tp:taxon-name-part><tp:taxon-name-part taxon-name-part-type="species" reg="nutans">nutans</tp:taxon-name-part></tp:taxon-name>
                      </italic>
                    </td><td rowspan="1" colspan="1">Cylindrical, clavate, capitate, stipitate, crowded, simple, white to yellowish</td><td rowspan="1" colspan="1">Two types, both of the types observed on the same synnemata. α-phialides, gathered at the apex of the synnemata, arranged in a parallel palisade-like layer around the apex of the fertile head, hyaline, usually branched into 2–6 phialides, narrowly slender lanceolate; β-phialides , solitary, scattered along the stipe, lanceolate, ovate at the base, tapering into a long neck</td><td rowspan="1" colspan="1">α-conidia, spherical, forming slimy conidial masses on the fertile head; β-conidia fusiform, produced along stipe of the synnemata</td><td rowspan="1" colspan="1">
                      <xref ref-type="bibr" rid="B42">Xiao et al. (2023)</xref>
                    </td></tr><tr><td rowspan="1" colspan="1">
                      <italic>
                        <tp:taxon-name><tp:taxon-name-part taxon-name-part-type="genus" reg="Pleurocordyceps">Pl.</tp:taxon-name-part><tp:taxon-name-part taxon-name-part-type="species" reg="heilongtanensis">heilongtanensis</tp:taxon-name-part></tp:taxon-name>
                      </italic>
                    </td><td rowspan="1" colspan="1"><italic><tp:taxon-name><tp:taxon-name-part taxon-name-part-type="genus" reg="Ophiocordyceps">Ophiocordyceps</tp:taxon-name-part></tp:taxon-name></italic> sp.</td><td rowspan="1" colspan="1">Scattered on the surface of host, cylindrical, stipitate, unbranched, white, with or without fertile head</td><td rowspan="1" colspan="1">α-phialides, hyaline, smooth, elongated lageniform, caespitose, palisade-like, crowed, gathered in the top of synnemata, mostly branched into 2–4 phialides. β-phialides hyaline, smooth, solitary, branched into 2 or 3 phial ides, with or without metula at the base, directly growing from hyphae</td><td rowspan="1" colspan="1">α-conidia, subglobose to ovoid,in yellowish slimy mass. β-conidia fusiform, one-celled</td><td rowspan="1" colspan="1">
                      <xref ref-type="bibr" rid="B42">Xiao et al. (2023)</xref>
                    </td></tr><tr><td rowspan="1" colspan="1">
                      <italic>
                        <tp:taxon-name><tp:taxon-name-part taxon-name-part-type="genus" reg="Pleurocordyceps">Pl.</tp:taxon-name-part><tp:taxon-name-part taxon-name-part-type="species" reg="lianzhouensis">lianzhouensis</tp:taxon-name-part></tp:taxon-name>
                      </italic>
                    </td><td rowspan="1" colspan="1"><tp:taxon-name><tp:taxon-name-part taxon-name-part-type="order">Lepidoptera</tp:taxon-name-part></tp:taxon-name> larva or <italic><tp:taxon-name><tp:taxon-name-part taxon-name-part-type="genus" reg="Ophiocordyceps">Ophiocordyceps</tp:taxon-name-part><tp:taxon-name-part taxon-name-part-type="species" reg="crinalis">crinalis</tp:taxon-name-part></tp:taxon-name></italic></td><td rowspan="1" colspan="1">Unbranched or dichotomously branched, conidial mass not seen</td><td rowspan="1" colspan="1">In whorls or intercalary and terminal, terminally awl-shaped</td><td rowspan="1" colspan="1">Ellipsoidal, oblong to cylindrical</td><td rowspan="1" colspan="1">
                      <xref ref-type="bibr" rid="B33">Wang et al. (2014)</xref>
                    </td></tr><tr><td rowspan="1" colspan="1">
                      <italic>
                        <tp:taxon-name><tp:taxon-name-part taxon-name-part-type="genus" reg="Pleurocordyceps">Pl.</tp:taxon-name-part><tp:taxon-name-part taxon-name-part-type="species" reg="litangensis">litangensis</tp:taxon-name-part></tp:taxon-name>
                      </italic>
                    </td><td rowspan="1" colspan="1">
                      <italic>
                        <tp:taxon-name><tp:taxon-name-part taxon-name-part-type="genus" reg="Ophiocordyceps">Ophiocordyceps</tp:taxon-name-part><tp:taxon-name-part taxon-name-part-type="species" reg="sinensis">sinensis</tp:taxon-name-part></tp:taxon-name>
                      </italic>
                    </td><td rowspan="1" colspan="1">Absent</td><td rowspan="1" colspan="1">α-phialides acropleurogenous solitary on hyphae; spear point. β-phialides terminal on solitary on hyphae; subulate</td><td rowspan="1" colspan="1">α-conidia ovoid or elliptical; β-conidia fusiform</td><td rowspan="1" colspan="1">This study</td></tr></tbody></table></table-wrap></tp:treatment-sec><tp:treatment-sec><!--Section generated to contain objects referenced in tp:taxon-treatment.--><fig id="F1" position="float" orientation="portrait"><object-id xmlns:xlink="http://www.w3.org/1999/xlink" content-type="doi" xlink:type="simple">10.3897/mycokeys.105.119893.figure1</object-id><object-id xmlns:xlink="http://www.w3.org/1999/xlink" content-type="arpha" xlink:type="simple">4D43D3C2-551E-5983-BDE6-3F6401FE41A9</object-id><label>Figure 1.</label><caption><p>Phylogenetic tree of <tp:taxon-name><tp:taxon-name-part taxon-name-part-type="genus" reg="Polycephalomycetaceae">Polycephalomycetaceae</tp:taxon-name-part></tp:taxon-name>, based on the concatenation of ITS, SSU, LSU, <italic>TEF-1α</italic>, <italic>RPB1</italic> and <italic>RPB2</italic> sequence data. The tree was generated from an alignment of 6,384 sites and 113 taxa. The phylogeny was inferred using the IQ-tree. The Maximum likelihood bootstrap values greater than 75% (on the left) and the Bayesian posterior probabilities over 0.75 (on the right) were indicated above the nodes. The new species were indicated in back bold font.</p></caption><graphic xmlns:xlink="http://www.w3.org/1999/xlink" xlink:href="mycokeys-105-179-g001.jpg" position="float" orientation="portrait" xlink:type="simple" id="oo_1050580.jpg"><uri content-type="original_file" xlink:type="simple">https://binary.pensoft.net/fig/1050580</uri></graphic></fig></tp:treatment-sec><ref-list><ref id="B35"><mixed-citation xmlns:xlink="http://www.w3.org/1999/xlink" xlink:type="simple"><person-group><name name-style="western"><surname>Wang</surname><given-names>YB</given-names></name><name name-style="western"><surname>Yu</surname><given-names>H</given-names></name><name name-style="western"><surname>Dai</surname><given-names>YD</given-names></name><name name-style="western"><surname>Wu</surname><given-names>CK</given-names></name><name name-style="western"><surname>Zeng</surname><given-names>WB</given-names></name><name name-style="western"><surname>Yuan</surname><given-names>F</given-names></name><name name-style="western"><surname>Liang</surname><given-names>ZQ</given-names></name></person-group> (<year>2015b</year>) <article-title><italic><tp:taxon-name><tp:taxon-name-part taxon-name-part-type="genus">Polycephalomyces</tp:taxon-name-part><tp:taxon-name-part taxon-name-part-type="species">agaricus</tp:taxon-name-part></tp:taxon-name></italic>, a new hyperparasite of <italic><tp:taxon-name><tp:taxon-name-part taxon-name-part-type="genus">Ophiocordyceps</tp:taxon-name-part></tp:taxon-name></italic> sp. infecting melolonthid larvae in southwestern China.</article-title><source>Mycological Progress</source><volume>14</volume>(<issue>9</issue>): <fpage>1</fpage>–<lpage>9</lpage>. <ext-link xlink:href="10.1007/s11557-015-1090-7" ext-link-type="doi" xlink:type="simple">https://doi.org/10.1007/s11557-015-1090-7</ext-link></mixed-citation></ref><ref id="B40"><mixed-citation xmlns:xlink="http://www.w3.org/1999/xlink" xlink:type="simple"><person-group><name name-style="western"><surname>Xiao</surname><given-names>YP</given-names></name><name name-style="western"><surname>Wen</surname><given-names>TC</given-names></name><name name-style="western"><surname>Hongsanan</surname><given-names>S</given-names></name><name name-style="western"><surname>Jeewon</surname><given-names>R</given-names></name><name name-style="western"><surname>Luangsa-ard</surname><given-names>JJ</given-names></name><name name-style="western"><surname>Brooks</surname><given-names>S</given-names></name><name name-style="western"><surname>Wanasinghe</surname><given-names>DN</given-names></name><name name-style="western"><surname>Long</surname><given-names>FY</given-names></name><name name-style="western"><surname>Hyde</surname><given-names>KD</given-names></name></person-group> (<year>2018</year>) <article-title>Multigene phylogenetics of <italic><tp:taxon-name><tp:taxon-name-part taxon-name-part-type="genus">Polycephalomyces</tp:taxon-name-part></tp:taxon-name></italic> (<tp:taxon-name><tp:taxon-name-part taxon-name-part-type="family">Ophiocordycipitaceae</tp:taxon-name-part></tp:taxon-name>, <tp:taxon-name><tp:taxon-name-part taxon-name-part-type="genus">Hypocreales</tp:taxon-name-part></tp:taxon-name>), with two new species from Thailand.</article-title><source>Scientific Reports</source><volume>8</volume>(<issue>1</issue>): <fpage>18087</fpage>. <ext-link xlink:href="10.1038/s41598-018-36792-4" ext-link-type="doi" xlink:type="simple">https://doi.org/10.1038/s41598-018-36792-4</ext-link></mixed-citation></ref><ref id="B42"><mixed-citation xmlns:xlink="http://www.w3.org/1999/xlink" xlink:type="simple"><person-group><name name-style="western"><surname>Xiao</surname><given-names>YP</given-names></name><name name-style="western"><surname>Wang</surname><given-names>YB</given-names></name><name name-style="western"><surname>Hyde</surname><given-names>KD</given-names></name><name name-style="western"><surname>Eleni</surname><given-names>G</given-names></name><name name-style="western"><surname>Sun</surname><given-names>JZ</given-names></name><name name-style="western"><surname>Yang</surname><given-names>Y</given-names></name><name name-style="western"><surname>Meng</surname><given-names>J</given-names></name><name name-style="western"><surname>Yu</surname><given-names>H</given-names></name><name name-style="western"><surname>Wen</surname><given-names>TC</given-names></name></person-group> (<year>2023</year>) <article-title><tp:taxon-name><tp:taxon-name-part taxon-name-part-type="genus">Polycephalomycetaceae</tp:taxon-name-part></tp:taxon-name>, a new family of clavicipitoid fungi segregates from <tp:taxon-name><tp:taxon-name-part taxon-name-part-type="family">Ophiocordycipitaceae</tp:taxon-name-part></tp:taxon-name>.</article-title><source>Fungal Diversity</source><volume>120</volume>(<issue>2</issue>): <fpage>1</fpage>–<lpage>76</lpage>. <ext-link xlink:href="10.1007/s13225-023-00517-4" ext-link-type="doi" xlink:type="simple">https://doi.org/10.1007/s13225-023-00517-4</ext-link></mixed-citation></ref><ref id="B5"><mixed-citation xmlns:xlink="http://www.w3.org/1999/xlink" xlink:type="simple"><person-group><name name-style="western"><surname>Chen</surname><given-names>QT</given-names></name><name name-style="western"><surname>Xiao</surname><given-names>SR</given-names></name><name name-style="western"><surname>Shi</surname><given-names>ZY</given-names></name></person-group> (<year>1984</year>) <article-title><italic><tp:taxon-name><tp:taxon-name-part taxon-name-part-type="genus">Paecilomyces</tp:taxon-name-part><tp:taxon-name-part taxon-name-part-type="species">sinensis</tp:taxon-name-part></tp:taxon-name></italic> sp. nov. and its connection with <italic><tp:taxon-name><tp:taxon-name-part taxon-name-part-type="genus">Cordyceps</tp:taxon-name-part><tp:taxon-name-part taxon-name-part-type="species">sinensis</tp:taxon-name-part></tp:taxon-name></italic>.</article-title><source>Acta Mycologica Sinica</source><volume>3</volume>(<issue>1</issue>): <fpage>24</fpage>–<lpage>28</lpage>. <ext-link xlink:href="https://api.semanticscholar.org/CorpusID:87314004" ext-link-type="uri" xlink:type="simple">https://api.semanticscholar.org/CorpusID:87314004</ext-link></mixed-citation></ref><ref id="B32"><mixed-citation xmlns:xlink="http://www.w3.org/1999/xlink" xlink:type="simple"><person-group><name name-style="western"><surname>Wang</surname><given-names>WJ</given-names></name><name name-style="western"><surname>Wang</surname><given-names>XL</given-names></name><name name-style="western"><surname>Li</surname><given-names>Y</given-names></name><name name-style="western"><surname>Xiao</surname><given-names>SR</given-names></name><name name-style="western"><surname>Kepler</surname><given-names>RM</given-names></name><name name-style="western"><surname>Yao</surname><given-names>YJ</given-names></name></person-group> (<year>2012</year>) <article-title>Molecular and morphological studies of <italic><tp:taxon-name><tp:taxon-name-part taxon-name-part-type="genus">Paecilomyces</tp:taxon-name-part><tp:taxon-name-part taxon-name-part-type="species">sinensis</tp:taxon-name-part></tp:taxon-name></italic> reveal a new clade in clavicipitaceous fungi and its new systematic position.</article-title><source>Systematics and Biodiversity</source><volume>10</volume>(<issue>2</issue>): <fpage>221</fpage>–<lpage>232</lpage>. <ext-link xlink:href="10.1080/14772000.2012.690784" ext-link-type="doi" xlink:type="simple">https://doi.org/10.1080/14772000.2012.690784</ext-link></mixed-citation></ref><ref id="B34"><mixed-citation xmlns:xlink="http://www.w3.org/1999/xlink" xlink:type="simple"><person-group><name name-style="western"><surname>Wang</surname><given-names>YB</given-names></name><name name-style="western"><surname>Yu</surname><given-names>H</given-names></name><name name-style="western"><surname>Dai</surname><given-names>YD</given-names></name><name name-style="western"><surname>Chen</surname><given-names>ZH</given-names></name><name name-style="western"><surname>Zeng</surname><given-names>WB</given-names></name><name name-style="western"><surname>Yuan</surname><given-names>F</given-names></name><name name-style="western"><surname>Liang</surname><given-names>ZQ</given-names></name></person-group> (<year>2015a</year>) <article-title><italic><tp:taxon-name><tp:taxon-name-part taxon-name-part-type="genus">Polycephalomyces</tp:taxon-name-part><tp:taxon-name-part taxon-name-part-type="species">yunnanensis</tp:taxon-name-part></tp:taxon-name></italic> (<italic><tp:taxon-name><tp:taxon-name-part taxon-name-part-type="genus">Hypocreales</tp:taxon-name-part></tp:taxon-name></italic>), a new species of <italic><tp:taxon-name><tp:taxon-name-part taxon-name-part-type="genus">Polycephalomyces</tp:taxon-name-part></tp:taxon-name></italic> parasitizing <italic><tp:taxon-name><tp:taxon-name-part taxon-name-part-type="genus">Ophiocordyceps</tp:taxon-name-part><tp:taxon-name-part taxon-name-part-type="species">nutans</tp:taxon-name-part></tp:taxon-name></italic> and stink bugs (hemipteran adults).</article-title><source>Phytotaxa</source><volume>208</volume>(<issue>1</issue>): <fpage>34</fpage>–<lpage>44</lpage>. <ext-link xlink:href="10.11646/phytotaxa.208.1.3" ext-link-type="doi" xlink:type="simple">https://doi.org/10.11646/phytotaxa.208.1.3</ext-link></mixed-citation></ref><ref id="B33"><mixed-citation xmlns:xlink="http://www.w3.org/1999/xlink" xlink:type="simple"><person-group><name name-style="western"><surname>Wang</surname><given-names>L</given-names></name><name name-style="western"><surname>Li</surname><given-names>HH</given-names></name><name name-style="western"><surname>Chen</surname><given-names>YQ</given-names></name><name name-style="western"><surname>Zhang</surname><given-names>WM</given-names></name><name name-style="western"><surname>Qu</surname><given-names>LH</given-names></name></person-group> (<year>2014</year>) <article-title><italic><tp:taxon-name><tp:taxon-name-part taxon-name-part-type="genus">Polycephalomyces</tp:taxon-name-part><tp:taxon-name-part taxon-name-part-type="species">lianzhouensis</tp:taxon-name-part></tp:taxon-name></italic> sp. nov., a new species, co-occurs with <italic><tp:taxon-name><tp:taxon-name-part taxon-name-part-type="genus">Ophiocordyceps</tp:taxon-name-part><tp:taxon-name-part taxon-name-part-type="species">crinalis</tp:taxon-name-part></tp:taxon-name></italic>.</article-title><source>Mycological Progress</source><volume>13</volume>(<issue>4</issue>): <fpage>1089</fpage>–<lpage>1096</lpage>. <ext-link xlink:href="10.1007/s11557-014-0996-9" ext-link-type="doi" xlink:type="simple">https://doi.org/10.1007/s11557-014-0996-9</ext-link></mixed-citation></ref></ref-list></tp:taxon-treatment>
