# Supplementary material for: ﻿Morphology and phylogeny of four new species within Polycephalomycetaceae (Hypocreales) parasitising Ophiocordyceps species
Source: MycoKeys. 2024 May 16;105:179–202. doi: 10.3897/mycokeys.105.119893 (PMC11116889; doi:10.3897/mycokeys.105.119893)
Supplement: XML Treatment for Polycephalomyces jinghongensis [file mycokeys.105.119893-treatment2.xml]

<!DOCTYPE tp:taxon-treatment
  PUBLIC "-//TaxonX//DTD Taxonomic Treatment Publishing DTD v0 20100105//EN" "tax-treatment-NSO.dtd">
<tp:taxon-treatment xmlns:tp="http://www.plazi.org/taxpub"><tp:treatment-meta><kwd-group><label>Taxon classification</label><kwd>
                <named-content content-type="kingdom">Fungi</named-content>
              </kwd><kwd>
                <named-content content-type="order">Hypocreales</named-content>
              </kwd><kwd>
                <named-content content-type="family">Ophiocordycipitaceae</named-content>
              </kwd></kwd-group><mixed-citation publication-type="journal"><person-group><name><surname>Liu</surname><given-names>Zuoheng</given-names></name><name><surname>Tang</surname><given-names>Dexiang</given-names></name><name><surname>Lu</surname><given-names>Yingling</given-names></name><name><surname>Zhu</surname><given-names>Juye</given-names></name><name><surname>Luo</surname><given-names>Lijun</given-names></name><name><surname>Sun</surname><given-names>Tao</given-names></name><name><surname>Yu</surname><given-names>Hong</given-names></name></person-group><article-title>﻿Morphology and phylogeny of four new species within <italic><tp:taxon-name><tp:taxon-name-part taxon-name-part-type="genus" reg="Polycephalomycetaceae">Polycephalomycetaceae</tp:taxon-name-part></tp:taxon-name></italic> (<tp:taxon-name><tp:taxon-name-part taxon-name-part-type="genus" reg="Hypocreales">Hypocreales</tp:taxon-name-part></tp:taxon-name>) parasitising <italic><tp:taxon-name><tp:taxon-name-part taxon-name-part-type="genus" reg="Ophiocordyceps">Ophiocordyceps</tp:taxon-name-part></tp:taxon-name></italic> species</article-title><source>MycoKeys</source><day>16</day><month>05</month><year>2024</year><volume>105</volume><fpage>179</fpage><lpage>202</lpage><pub-id pub-id-type="doi">10.3897/mycokeys.105.119893</pub-id></mixed-citation></tp:treatment-meta><tp:nomenclature><label>﻿</label><tp:taxon-name>
              <object-id xmlns:xlink="http://www.w3.org/1999/xlink" content-type="arpha" xlink:type="simple">0FA1388C-4371-5409-8EBA-A9F4CABEE4D1</object-id>
              <tp:taxon-name-part taxon-name-part-type="genus" reg="Polycephalomyces">Polycephalomyces</tp:taxon-name-part>
              <tp:taxon-name-part taxon-name-part-type="species" reg="jinghongensis">jinghongensis</tp:taxon-name-part>
              <object-id xmlns:xlink="http://www.w3.org/1999/xlink" content-type="mycobank" xlink:type="simple">851498</object-id>
            </tp:taxon-name><tp:taxon-authority>Hong Yu bis, Z.H. Liu &amp; D.X. Tang</tp:taxon-authority><tp:taxon-status xmlns:xlink="http://www.w3.org/1999/xlink" xlink:type="simple">sp. nov.</tp:taxon-status><xref ref-type="fig" rid="F3">Fig. 3</xref></tp:nomenclature><tp:treatment-sec sec-type="etymology" id="SECID0EOJDK"><title>Etymology.</title><p>
              jinghongensis = Jinghong City, the epithet referred to the nature study trail in Jinghong City, the locality where the type specimen was collected.</p></tp:treatment-sec><tp:treatment-sec sec-type="diagnosis" id="SECID0E4JDK"><title>Diagnosis.</title><p><italic><tp:taxon-name><tp:taxon-name-part taxon-name-part-type="genus" reg="Polycephalomyces">Polycephalomyces</tp:taxon-name-part><tp:taxon-name-part taxon-name-part-type="species" reg="jinghongensis">jinghongensis</tp:taxon-name-part></tp:taxon-name></italic> are similar to that of <italic><tp:taxon-name><tp:taxon-name-part taxon-name-part-type="genus" reg="Polycephalomyces">Po.</tp:taxon-name-part><tp:taxon-name-part taxon-name-part-type="species" reg="multiperitheciatae">multiperitheciatae</tp:taxon-name-part></tp:taxon-name></italic> regarding the production of α-conidia oval, but <italic><tp:taxon-name><tp:taxon-name-part taxon-name-part-type="genus" reg="Polycephalomyces">Po.</tp:taxon-name-part><tp:taxon-name-part taxon-name-part-type="species" reg="jinghongensis">jinghongensis</tp:taxon-name-part></tp:taxon-name></italic> differ by synnemata caespitose, white to orange-yellow colour, producing cylindrical β-conidia, parasitic on <italic><tp:taxon-name><tp:taxon-name-part taxon-name-part-type="genus" reg="Ophiocordyceps">Ophiocordyceps</tp:taxon-name-part></tp:taxon-name></italic> sp.</p></tp:treatment-sec><tp:treatment-sec sec-type="Holotype" id="SECID0ELLDK"><title>Holotype.</title><p>China, Yunnan Province, Xishuangbanna Dai Autonomous Prefecture, Jinghong City, parasitic on <italic><tp:taxon-name><tp:taxon-name-part taxon-name-part-type="genus" reg="Ophiocordyceps">Ophiocordyceps</tp:taxon-name-part></tp:taxon-name></italic> sp. (<tp:taxon-name><tp:taxon-name-part taxon-name-part-type="family">Ophiocordycipitaceae</tp:taxon-name-part></tp:taxon-name>), on insects buried in soil, with erect synnemata, <named-content xmlns:xlink="http://www.w3.org/1999/xlink" content-type="dwc:verbatimCoordinates" xlink:type="simple"><named-content content-type="geo-json" specific-use="{&#34;type&#34;:&#34;Point&#34;,&#34;coordinates&#34;:[102.861389,23.785833]}" id="NCID0EAMDK" xlink:type="simple">23°47′9″N, 102°51′41″E</named-content></named-content>, alt. 2053 m, 25 September 2022, Hong Yu bis (<abbrev xmlns:xlink="http://www.w3.org/1999/xlink" xlink:title="Yunnan Herbal Herbarium" id="ABBRID0EFMDK" xlink:type="simple">YHH</abbrev> 2206047).</p></tp:treatment-sec><tp:treatment-sec sec-type="Sexual morph" id="SECID0EJMDK"><title>Sexual morph.</title><p>Undetermined.</p></tp:treatment-sec><tp:treatment-sec sec-type="Asexual morph" id="SECID0EOMDK"><title>Asexual morph.</title><p>Synnemata arising from the stromata of <italic><tp:taxon-name><tp:taxon-name-part taxon-name-part-type="genus" reg="Ophiocordyceps">Ophiocordyceps</tp:taxon-name-part></tp:taxon-name></italic> sp., 0.8–1.6 cm long 0.1–0.3 cm thick, caespitose, unbranched or branched, white to orange-yellow colour. Colonies on <abbrev xmlns:xlink="http://www.w3.org/1999/xlink" xlink:title="potato extract agar" id="ABBRID0E2MDK" xlink:type="simple">PDA</abbrev> growing slowly, attaining a diameter of 1.3–1.7 cm in 3 weeks at 25 °C, clustered, white and reverse dry yellow. Synnemata emerging after 14 days, tufted, branched and 0.6–10 mm long, showing radiating distributions. Phialides existing in two types: α- and β-phialides. Both types of phialides often reproduce new phialides at their own apices or sides, collarettes not flared, periclinal thickening not visible. α-phialides verticillate and acropleurogenous on conidiophores and solitary on hyphae; lanceolate, tapering gradually from the base to the apex, 4.5–19.5 μm long, 1.4–2.5 μm wide at the base and 0.8–1.6 μm wide at the apex. β-phialides acropleurogenous in whorls of 2–3 or intercalary and terminal on conidiophores and solitary on hyphae; diamond-shaped; tapering abruptly from the base to the apex, 10.4–17.5 μm long, 1.1–2.7 μm wide at the base, and 0.4–1.1 μm wide at the apex. α-conidia oval or long oval shape and occurring in the conidial mass on the agar or on the final portion of synnemata, 1.1–3.4 × 0.8–1.9 μm; β-conidia columns and produced on the surface mycelium of colony, multiple, usually formed as spore balls at the phialidic apex, 2.3–3.1 × 1.2–1.3 μm.</p><fig id="F3" position="float" orientation="portrait"><object-id xmlns:xlink="http://www.w3.org/1999/xlink" content-type="doi" xlink:type="simple">10.3897/mycokeys.105.119893.figure3</object-id><object-id xmlns:xlink="http://www.w3.org/1999/xlink" content-type="arpha" xlink:type="simple">9D15822B-7A72-50DE-B6A0-DCCF3BD42730</object-id><label>Figure 3.</label><caption><p>Morphological features of <italic><tp:taxon-name><tp:taxon-name-part taxon-name-part-type="genus" reg="Polycephalomyces">Polycephalomyces</tp:taxon-name-part><tp:taxon-name-part taxon-name-part-type="species" reg="jinghongensis">jinghongensis</tp:taxon-name-part></tp:taxon-name></italic> (Holotype: <abbrev xmlns:xlink="http://www.w3.org/1999/xlink" xlink:title="Yunnan Herbal Herbarium" id="ABBRID0ESNDK" xlink:type="simple">YHH</abbrev> 2209031) <bold>a</bold> overview of <italic><tp:taxon-name><tp:taxon-name-part taxon-name-part-type="genus" reg="Polycephalomyces">Polycephalomyces</tp:taxon-name-part><tp:taxon-name-part taxon-name-part-type="species" reg="jinghongensis">jinghongensis</tp:taxon-name-part></tp:taxon-name></italic> and its host <bold>b</bold> synnemata on the insect <bold>c, d</bold> colony obverse and reverse <bold>e–g</bold> β-phialides <bold>h</bold> β-conidia <bold>i, k, l</bold> α-phialides <bold>j</bold> α-conidia. Scale Bars: 2 cm (<bold>a, c, d</bold>); 0.5 cm (<bold>b</bold>); 20 μm (<bold>e–h, j</bold>); 10 μm (<bold>i, k. l</bold>).</p></caption><graphic xmlns:xlink="http://www.w3.org/1999/xlink" xlink:href="mycokeys-105-179-g003.jpg" position="float" orientation="portrait" xlink:type="simple" id="oo_1050582.jpg"><uri content-type="original_file" xlink:type="simple">https://binary.pensoft.net/fig/1050582</uri></graphic></fig></tp:treatment-sec><tp:treatment-sec sec-type="host" id="SECID0E3ODK"><title>Host.</title><p>Parasitic on <italic><tp:taxon-name><tp:taxon-name-part taxon-name-part-type="genus" reg="Ophiocordyceps">Ophiocordyceps</tp:taxon-name-part></tp:taxon-name></italic> sp. (<tp:taxon-name><tp:taxon-name-part taxon-name-part-type="family">Ophiocordycipitaceae</tp:taxon-name-part></tp:taxon-name>).</p></tp:treatment-sec><tp:treatment-sec sec-type="distribution" id="SECID0EOPDK"><title>Distribution.</title><p>China, Yunnan Province.</p></tp:treatment-sec><tp:treatment-sec sec-type="material" id="SECID0ETPDK"><title>Material examined.</title><p>China, Yunnan Province, Xishuangbanna Dai Autonomous Prefecture, Jinghong City, parasitic on <italic><tp:taxon-name><tp:taxon-name-part taxon-name-part-type="genus" reg="Ophiocordyceps">Ophiocordyceps</tp:taxon-name-part></tp:taxon-name></italic> sp. (<tp:taxon-name><tp:taxon-name-part taxon-name-part-type="family">Ophiocordycipitaceae</tp:taxon-name-part></tp:taxon-name>), on insects buried in soil, with erect synnemata, <named-content xmlns:xlink="http://www.w3.org/1999/xlink" content-type="dwc:verbatimCoordinates" xlink:type="simple"><named-content content-type="geo-json" specific-use="{&#34;type&#34;:&#34;Point&#34;,&#34;coordinates&#34;:[102.861389,23.785833]}" id="NCID0EIQDK" xlink:type="simple">23°47′9″N, 102°51′41″E</named-content></named-content>, alt. 2053 m, 25 September 2022, D.X. Tang. Paratypes: <abbrev xmlns:xlink="http://www.w3.org/1999/xlink" xlink:title="Yunnan Herbal Herbarium" id="ABBRID0ENQDK" xlink:type="simple">YHH</abbrev> 2206010; other collections: <abbrev xmlns:xlink="http://www.w3.org/1999/xlink" xlink:title="Yunnan Herbal Herbarium" id="ABBRID0ERQDK" xlink:type="simple">YHH</abbrev> 2207049; <abbrev xmlns:xlink="http://www.w3.org/1999/xlink" xlink:title="Yunnan Herbal Herbarium" id="ABBRID0EVQDK" xlink:type="simple">YHH</abbrev> 2206053. Culture ex-type: <abbrev xmlns:xlink="http://www.w3.org/1999/xlink" xlink:title="Yunnan Fungal Culture Collection" id="ABBRID0EZQDK" xlink:type="simple">YFCC</abbrev> 02959283; Other cultures: <abbrev xmlns:xlink="http://www.w3.org/1999/xlink" xlink:title="Yunnan Fungal Culture Collection" id="ABBRID0E4QDK" xlink:type="simple">YFCC</abbrev> 02959284, <abbrev xmlns:xlink="http://www.w3.org/1999/xlink" xlink:title="Yunnan Fungal Culture Collection" id="ABBRID0EBRDK" xlink:type="simple">YFCC</abbrev> 02959285, <abbrev xmlns:xlink="http://www.w3.org/1999/xlink" xlink:title="Yunnan Fungal Culture Collection" id="ABBRID0EFRDK" xlink:type="simple">YFCC</abbrev> 02959286.</p></tp:treatment-sec><tp:treatment-sec sec-type="notes" id="SECID0EJRDK"><title>Notes.</title><p><italic><tp:taxon-name><tp:taxon-name-part taxon-name-part-type="genus" reg="Polycephalomyces">Polycephalomyces</tp:taxon-name-part><tp:taxon-name-part taxon-name-part-type="species" reg="jinghongensis">jinghongensis</tp:taxon-name-part></tp:taxon-name></italic> was sister to <italic><tp:taxon-name><tp:taxon-name-part taxon-name-part-type="genus" reg="Polycephalomyces">Po.</tp:taxon-name-part><tp:taxon-name-part taxon-name-part-type="species" reg="multiperitheciatae">multiperitheciatae</tp:taxon-name-part></tp:taxon-name></italic> (Fig. <xref ref-type="fig" rid="F1">1</xref>: BS = 100%, BPP = 1.00). However, <italic><tp:taxon-name><tp:taxon-name-part taxon-name-part-type="genus" reg="Polycephalomyces">Po.</tp:taxon-name-part><tp:taxon-name-part taxon-name-part-type="species" reg="multiperitheciatae">multiperitheciatae</tp:taxon-name-part></tp:taxon-name></italic> differs by 6/556 bp in ITS, 3/898 bp in SSU, 2/829 bp in LSU, 23/913 bp in <italic>TEF-1α</italic>, 4/679 bp in <italic>RPB2</italic> from <italic><tp:taxon-name><tp:taxon-name-part taxon-name-part-type="genus" reg="Polycephalomyces">Po.</tp:taxon-name-part><tp:taxon-name-part taxon-name-part-type="species" reg="jinghongensis">jinghongensis</tp:taxon-name-part></tp:taxon-name></italic>. <italic><tp:taxon-name><tp:taxon-name-part taxon-name-part-type="genus" reg="Polycephalomyces">Po.</tp:taxon-name-part><tp:taxon-name-part taxon-name-part-type="species" reg="jinghongensis">jinghongensis</tp:taxon-name-part></tp:taxon-name></italic> was distinct from other species of <italic><tp:taxon-name><tp:taxon-name-part taxon-name-part-type="genus" reg="Polycephalomyces">Polycephalomyces</tp:taxon-name-part></tp:taxon-name></italic> by the white to orange-yellow colour of the caespitose synnemata (Table <xref ref-type="table" rid="T3">3</xref>). Thus, <italic><tp:taxon-name><tp:taxon-name-part taxon-name-part-type="genus" reg="Polycephalomyces">Po.</tp:taxon-name-part><tp:taxon-name-part taxon-name-part-type="species" reg="jinghongensis">jinghongensis</tp:taxon-name-part></tp:taxon-name></italic> was introduced as a new species under the genus <italic><tp:taxon-name><tp:taxon-name-part taxon-name-part-type="genus" reg="Polycephalomyces">Polycephalomyces</tp:taxon-name-part></tp:taxon-name></italic>.</p><table-wrap id="T3" position="float" orientation="portrait"><label>Table 3.</label><caption><p>Morphology of asexual morph species of the genus <italic><tp:taxon-name><tp:taxon-name-part taxon-name-part-type="genus" reg="Polycephalomyces">Polycephalomyces</tp:taxon-name-part></tp:taxon-name></italic>.</p></caption><table id="TID0EIQGK" rules="all"><tbody><tr><th rowspan="1" colspan="1">Species</th><th rowspan="1" colspan="1">Host</th><th rowspan="1" colspan="1">Synnemata</th><th rowspan="1" colspan="1">Phialides</th><th rowspan="1" colspan="1">Conidia</th><th rowspan="1" colspan="1">References</th></tr><tr><td rowspan="1" colspan="1">
                      <italic>
                        <tp:taxon-name><tp:taxon-name-part taxon-name-part-type="genus" reg="Polycephalomyces">Po.</tp:taxon-name-part><tp:taxon-name-part taxon-name-part-type="species" reg="albiramus">albiramus</tp:taxon-name-part></tp:taxon-name>
                      </italic>
                    </td><td rowspan="1" colspan="1"><italic><tp:taxon-name><tp:taxon-name-part taxon-name-part-type="genus" reg="Gryllotalpa">Gryllotalpa</tp:taxon-name-part></tp:taxon-name></italic> sp. (<tp:taxon-name><tp:taxon-name-part taxon-name-part-type="order">Orthoptera</tp:taxon-name-part></tp:taxon-name>, <tp:taxon-name><tp:taxon-name-part taxon-name-part-type="family">Gryllotalpidae</tp:taxon-name-part></tp:taxon-name>)</td><td rowspan="1" colspan="1">Stipitate, gathered, branched, white to pale yellow, numerous, cylindrical and tapering at the apex, without fertile head</td><td rowspan="1" colspan="1">Phialides narrowly subulate, awl-shaped</td><td rowspan="1" colspan="1">Conidia cylindrical to obovoid or subglobose</td><td rowspan="1" colspan="1">
                      <xref ref-type="bibr" rid="B42">Xiao et al. (2023)</xref>
                    </td></tr><tr><td rowspan="1" colspan="1">
                      <italic>
                        <tp:taxon-name><tp:taxon-name-part taxon-name-part-type="genus" reg="Polycephalomyces">Po.</tp:taxon-name-part><tp:taxon-name-part taxon-name-part-type="species" reg="baltica">baltica</tp:taxon-name-part></tp:taxon-name>
                      </italic>
                    </td><td rowspan="1" colspan="1">Nymph or short-winged female bark louse (<tp:taxon-name><tp:taxon-name-part taxon-name-part-type="order">Psocoptera</tp:taxon-name-part></tp:taxon-name>: <tp:taxon-name><tp:taxon-name-part taxon-name-part-type="family">Troctopsocidae</tp:taxon-name-part></tp:taxon-name>)</td><td rowspan="1" colspan="1">Synnemata, simple, roundish</td><td rowspan="1" colspan="1">Phialides, light colored, micronematous, flask-shaped</td><td rowspan="1" colspan="1">Conidia globose, catenulate</td><td rowspan="1" colspan="1">
                      <xref ref-type="bibr" rid="B24">Poinar and Vega (2020)</xref>
                    </td></tr><tr><td rowspan="1" colspan="1">
                      <italic>
                        <tp:taxon-name><tp:taxon-name-part taxon-name-part-type="genus" reg="Polycephalomyces">Po.</tp:taxon-name-part><tp:taxon-name-part taxon-name-part-type="species" reg="cylindrosporus">cylindrosporus</tp:taxon-name-part></tp:taxon-name>
                      </italic>
                    </td><td rowspan="1" colspan="1"><tp:taxon-name><tp:taxon-name-part taxon-name-part-type="order">Coleoptera</tp:taxon-name-part></tp:taxon-name>, <tp:taxon-name><tp:taxon-name-part taxon-name-part-type="family">Formicidae</tp:taxon-name-part></tp:taxon-name> and <tp:taxon-name><tp:taxon-name-part taxon-name-part-type="family">Pentatomidae</tp:taxon-name-part></tp:taxon-name></td><td rowspan="1" colspan="1">Synnemata cylindrical to capitate, stipitate, slender, branched</td><td rowspan="1" colspan="1">Phialides on verticils and/or acropleurogenously forming loosely arranged flared hymenia</td><td rowspan="1" colspan="1">Conidia one-type, cylindrical to bacilliform</td><td rowspan="1" colspan="1">
                      <xref ref-type="bibr" rid="B21">Matočec et al. (2014)</xref>
                    </td></tr><tr><td rowspan="1" colspan="1">
                      <italic>
                        <tp:taxon-name><tp:taxon-name-part taxon-name-part-type="genus" reg="Polycephalomyces">Po.</tp:taxon-name-part><tp:taxon-name-part taxon-name-part-type="species" reg="ditmarii">ditmarii</tp:taxon-name-part></tp:taxon-name>
                      </italic>
                    </td><td rowspan="1" colspan="1"><italic><tp:taxon-name><tp:taxon-name-part taxon-name-part-type="genus" reg="Paravespula">Paravespula</tp:taxon-name-part><tp:taxon-name-part taxon-name-part-type="species" reg="vulgaris">vulgaris</tp:taxon-name-part></tp:taxon-name></italic> (Wasp)</td><td rowspan="1" colspan="1">Synnemata 2 to 3 distinct branches, yellowish to white, darkening at the base; surmounted by a small subsurface capitulum, dotted with numerous small blisters of orange-yellow colour</td><td rowspan="1" colspan="1">Phialides elongate, cylindrical, attenuating at the apex</td><td rowspan="1" colspan="1">globose to subglobose</td><td rowspan="1" colspan="1">
                      <xref ref-type="bibr" rid="B31">Van Vooren and Audibert (2005)</xref>
                    </td></tr><tr><td rowspan="1" colspan="1"><italic><tp:taxon-name><tp:taxon-name-part taxon-name-part-type="genus" reg="Polycephalomyces">Po.</tp:taxon-name-part><tp:taxon-name-part taxon-name-part-type="species" reg="formosus">formosus</tp:taxon-name-part></tp:taxon-name></italic> (Type)</td><td rowspan="1" colspan="1"><tp:taxon-name><tp:taxon-name-part taxon-name-part-type="order">Coleoptera</tp:taxon-name-part></tp:taxon-name> larvae or <italic><tp:taxon-name><tp:taxon-name-part taxon-name-part-type="genus" reg="Ophiocordyceps">Ophiocordyceps</tp:taxon-name-part><tp:taxon-name-part taxon-name-part-type="species" reg="barnesii">barnesii</tp:taxon-name-part></tp:taxon-name></italic></td><td rowspan="1" colspan="1">Synnemata 2 long, gathered, branched, with cylindrical stipe, with fertile head, spherical, white</td><td rowspan="1" colspan="1">cylindrical, tapering gradually</td><td rowspan="1" colspan="1">Conidia one-type, ellipsoid or ovoid</td><td rowspan="1" colspan="1">
                      <xref ref-type="bibr" rid="B16">Kobayasi (1941)</xref>
                    </td></tr><tr><td rowspan="1" colspan="1"/><td rowspan="1" colspan="1">In culture (<abbrev xmlns:xlink="http://www.w3.org/1999/xlink" xlink:title="potato extract agar" id="ABBRID0EW4DK" xlink:type="simple">PDA</abbrev>)</td><td rowspan="1" colspan="1">Synnemata 2–3 branches,arising as several radiating rings on the colony</td><td rowspan="1" colspan="1">Phialides terminal parts of Synnemata, cylindrical to subulate at the base;</td><td rowspan="1" colspan="1">Conidia of one type, one-celled, smooth-walled, ellipsoid to ovoid, arising in a conidial mass on the agar or on the terminal portions of synnemata</td><td rowspan="1" colspan="1">
                      <xref ref-type="bibr" rid="B37">Wang et al. (2021)</xref>
                    </td></tr><tr><td rowspan="1" colspan="1"/><td rowspan="1" colspan="1">In slide culture</td><td rowspan="1" colspan="1"/><td rowspan="1" colspan="1">Phialides monothetic and solitary or acropleurogenous in the whorls of 1–4, narrowly lageniform or subulate</td><td rowspan="1" colspan="1">Conidia obovoid to oblong ellipsoidal or cylindrical, forming irregular spore balls near the apex of phialides</td><td rowspan="1" colspan="1">
                      <xref ref-type="bibr" rid="B37">Wang et al. (2021)</xref>
                    </td></tr><tr><td rowspan="1" colspan="1">
                      <italic>
                        <tp:taxon-name><tp:taxon-name-part taxon-name-part-type="genus" reg="Polycephalomyces">Po.</tp:taxon-name-part><tp:taxon-name-part taxon-name-part-type="species" reg="ramosus">ramosus</tp:taxon-name-part></tp:taxon-name>
                      </italic>
                    </td><td rowspan="1" colspan="1"><tp:taxon-name><tp:taxon-name-part taxon-name-part-type="order">Lepidoptera</tp:taxon-name-part></tp:taxon-name> larvae or <italic><tp:taxon-name><tp:taxon-name-part taxon-name-part-type="genus" reg="Hirsutella">Hirsutella</tp:taxon-name-part><tp:taxon-name-part taxon-name-part-type="species" reg="guignardii">guignardii</tp:taxon-name-part></tp:taxon-name></italic></td><td rowspan="1" colspan="1">Synnemata solitary, crowded or caespitose, unbranched or branched, conidial mass yellow to orange-yellow</td><td rowspan="1" colspan="1">α-phialides cylindrical to narrowly lageniform; β-phialides narrowly lageniform or subulate</td><td rowspan="1" colspan="1">α-conidia, ovoid; β-conidia, fusiform</td><td rowspan="1" colspan="1"><xref ref-type="bibr" rid="B28">Seifert (1985)</xref>; <xref ref-type="bibr" rid="B3">Bischof et al. (2003)</xref></td></tr><tr><td rowspan="1" colspan="1">
                      <italic>
                        <tp:taxon-name><tp:taxon-name-part taxon-name-part-type="genus" reg="Polycephalomyces">Po.</tp:taxon-name-part><tp:taxon-name-part taxon-name-part-type="species" reg="paludosus">paludosus</tp:taxon-name-part></tp:taxon-name>
                      </italic>
                    </td><td rowspan="1" colspan="1"><tp:taxon-name><tp:taxon-name-part taxon-name-part-type="order">Lepidoptera</tp:taxon-name-part></tp:taxon-name> larva</td><td rowspan="1" colspan="1">Capitate, cinnamon brown, branched, the branches at right angles</td><td rowspan="1" colspan="1">Subulate, phialides occurring scattered on the branches below the heads, ventricose, occasionally stellate above</td><td rowspan="1" colspan="1">Conidia produced singly, hyaline, obovoid, covered by agglutinated mucus</td><td rowspan="1" colspan="1">
                      <xref ref-type="bibr" rid="B20">Mains (1948)</xref>
                    </td></tr><tr><td rowspan="1" colspan="1">
                      <italic>
                        <tp:taxon-name><tp:taxon-name-part taxon-name-part-type="genus" reg="Polycephalomyces">Po.</tp:taxon-name-part><tp:taxon-name-part taxon-name-part-type="species" reg="tomentosus">tomentosus</tp:taxon-name-part></tp:taxon-name>
                      </italic>
                    </td><td rowspan="1" colspan="1">
                      <tp:taxon-name><tp:taxon-name-part taxon-name-part-type="genus" reg="Myxomycetes">Myxomycetes</tp:taxon-name-part></tp:taxon-name>
                    </td><td rowspan="1" colspan="1">Fructification a synnemata</td><td rowspan="1" colspan="1"/><td rowspan="1" colspan="1">Conidia three-type, globose or ellipsoidal or cylindrical</td><td rowspan="1" colspan="1">
                      <xref ref-type="bibr" rid="B28">Seifert (1985)</xref>
                    </td></tr><tr><td rowspan="1" colspan="1">
                      <italic>
                        <tp:taxon-name><tp:taxon-name-part taxon-name-part-type="genus" reg="Polycephalomyces">Po.</tp:taxon-name-part><tp:taxon-name-part taxon-name-part-type="species" reg="jinghongensis">jinghongensis</tp:taxon-name-part></tp:taxon-name>
                      </italic>
                    </td><td rowspan="1" colspan="1"><italic><tp:taxon-name><tp:taxon-name-part taxon-name-part-type="genus" reg="Ophiocordyceps">Ophiocordyceps</tp:taxon-name-part></tp:taxon-name></italic> sp. (<tp:taxon-name><tp:taxon-name-part taxon-name-part-type="family">Ophiocordycipitaceae</tp:taxon-name-part></tp:taxon-name>)</td><td rowspan="1" colspan="1">Synnemata caespitose, unbranched or branched, white to orange-yellow colour</td><td rowspan="1" colspan="1">α-phialides verticillate and acropleurogenous on conidiophores,and solitary on hyphae; lanceolate. β-phialides acropleurogenous in whorls of 2–3 or intercalary and terminal on conidiophores and solitary on hyphae; diamond-shaped.</td><td rowspan="1" colspan="1">α-conidia oval or long oval shape, β-conidia cylindrical</td><td rowspan="1" colspan="1">This study</td></tr><tr><td rowspan="1" colspan="1">
                      <italic>
                        <tp:taxon-name><tp:taxon-name-part taxon-name-part-type="genus" reg="Polycephalomyces">Po.</tp:taxon-name-part><tp:taxon-name-part taxon-name-part-type="species" reg="multiperitheciatae">multiperitheciatae</tp:taxon-name-part></tp:taxon-name>
                      </italic>
                    </td><td rowspan="1" colspan="1">
                      <italic>
                        <tp:taxon-name><tp:taxon-name-part taxon-name-part-type="genus" reg="Ophiocordyceps">Ophiocordyceps</tp:taxon-name-part><tp:taxon-name-part taxon-name-part-type="species" reg="multiperitheciata">multiperitheciata</tp:taxon-name-part></tp:taxon-name>
                      </italic>
                    </td><td rowspan="1" colspan="1">Synnemata white to pale yellow, numerous, branched, with fertile head</td><td rowspan="1" colspan="1">α-phialides verticillate and acropleurogenous on conidiophores, and solitary on hyphae; spear point. β-phialides acropleurogenous in whorls of 2–3 or intercalary and terminal on conidiophores and solitary on hyphae; subulate.</td><td rowspan="1" colspan="1">α-conidia oval β-conidia linear</td><td rowspan="1" colspan="1">This study</td></tr><tr><td rowspan="1" colspan="1">
                      <italic>
                        <tp:taxon-name><tp:taxon-name-part taxon-name-part-type="genus" reg="Polycephalomyces">Po.</tp:taxon-name-part><tp:taxon-name-part taxon-name-part-type="species" reg="myrmecophilus">myrmecophilus</tp:taxon-name-part></tp:taxon-name>
                      </italic>
                    </td><td rowspan="1" colspan="1"><italic><tp:taxon-name><tp:taxon-name-part taxon-name-part-type="genus" reg="Ophiocordyceps">Ophiocordyceps</tp:taxon-name-part><tp:taxon-name-part taxon-name-part-type="species" reg="acroasca">acroasca</tp:taxon-name-part></tp:taxon-name></italic> and <italic><tp:taxon-name><tp:taxon-name-part taxon-name-part-type="genus" reg="Ophiocordyceps">Ophiocordyceps</tp:taxon-name-part></tp:taxon-name></italic> sp.</td><td rowspan="1" colspan="1">Absent</td><td rowspan="1" colspan="1">α-phialides verticillate and acropleurogenous on conidiophores, and solitary on hyphae; lanceolate, β-phialides acropleurogenous in whorls of 2–3 or intercalary and terminal on conidiophores and solitary on hyphae; sickle shape.</td><td rowspan="1" colspan="1">α-conidia round or ovoid; β-conidia, elliptical</td><td rowspan="1" colspan="1">This study</td></tr></tbody></table></table-wrap></tp:treatment-sec><tp:treatment-sec><!--Section generated to contain objects referenced in tp:taxon-treatment.--><fig id="F1" position="float" orientation="portrait"><object-id xmlns:xlink="http://www.w3.org/1999/xlink" content-type="doi" xlink:type="simple">10.3897/mycokeys.105.119893.figure1</object-id><object-id xmlns:xlink="http://www.w3.org/1999/xlink" content-type="arpha" xlink:type="simple">4D43D3C2-551E-5983-BDE6-3F6401FE41A9</object-id><label>Figure 1.</label><caption><p>Phylogenetic tree of <tp:taxon-name><tp:taxon-name-part taxon-name-part-type="genus" reg="Polycephalomycetaceae">Polycephalomycetaceae</tp:taxon-name-part></tp:taxon-name>, based on the concatenation of ITS, SSU, LSU, <italic>TEF-1α</italic>, <italic>RPB1</italic> and <italic>RPB2</italic> sequence data. The tree was generated from an alignment of 6,384 sites and 113 taxa. The phylogeny was inferred using the IQ-tree. The Maximum likelihood bootstrap values greater than 75% (on the left) and the Bayesian posterior probabilities over 0.75 (on the right) were indicated above the nodes. The new species were indicated in back bold font.</p></caption><graphic xmlns:xlink="http://www.w3.org/1999/xlink" xlink:href="mycokeys-105-179-g001.jpg" position="float" orientation="portrait" xlink:type="simple" id="oo_1050580.jpg"><uri content-type="original_file" xlink:type="simple">https://binary.pensoft.net/fig/1050580</uri></graphic></fig></tp:treatment-sec><ref-list><ref id="B42"><mixed-citation xmlns:xlink="http://www.w3.org/1999/xlink" xlink:type="simple"><person-group><name name-style="western"><surname>Xiao</surname><given-names>YP</given-names></name><name name-style="western"><surname>Wang</surname><given-names>YB</given-names></name><name name-style="western"><surname>Hyde</surname><given-names>KD</given-names></name><name name-style="western"><surname>Eleni</surname><given-names>G</given-names></name><name name-style="western"><surname>Sun</surname><given-names>JZ</given-names></name><name name-style="western"><surname>Yang</surname><given-names>Y</given-names></name><name name-style="western"><surname>Meng</surname><given-names>J</given-names></name><name name-style="western"><surname>Yu</surname><given-names>H</given-names></name><name name-style="western"><surname>Wen</surname><given-names>TC</given-names></name></person-group> (<year>2023</year>) <article-title><tp:taxon-name><tp:taxon-name-part taxon-name-part-type="genus">Polycephalomycetaceae</tp:taxon-name-part></tp:taxon-name>, a new family of clavicipitoid fungi segregates from <tp:taxon-name><tp:taxon-name-part taxon-name-part-type="family">Ophiocordycipitaceae</tp:taxon-name-part></tp:taxon-name>.</article-title><source>Fungal Diversity</source><volume>120</volume>(<issue>2</issue>): <fpage>1</fpage>–<lpage>76</lpage>. <ext-link xlink:href="10.1007/s13225-023-00517-4" ext-link-type="doi" xlink:type="simple">https://doi.org/10.1007/s13225-023-00517-4</ext-link></mixed-citation></ref><ref id="B24"><mixed-citation xmlns:xlink="http://www.w3.org/1999/xlink" xlink:type="simple"><person-group><name name-style="western"><surname>Poinar</surname><given-names>G</given-names></name><name name-style="western"><surname>Vega</surname><given-names>FE</given-names></name></person-group> (<year>2020</year>) <article-title>Entomopathogenic fungi (<tp:taxon-name><tp:taxon-name-part taxon-name-part-type="genus">Hypocreales</tp:taxon-name-part></tp:taxon-name>: <tp:taxon-name><tp:taxon-name-part taxon-name-part-type="family">Ophiocordycipitaceae</tp:taxon-name-part></tp:taxon-name>) infecting bark lice (<tp:taxon-name><tp:taxon-name-part taxon-name-part-type="order">Psocoptera</tp:taxon-name-part></tp:taxon-name>) in Dominican and Baltic amber.</article-title><source>Mycology</source><volume>11</volume>(<issue>1</issue>): <fpage>71</fpage>–<lpage>77</lpage>. <ext-link xlink:href="10.1080/21501203.2019.1706657" ext-link-type="doi" xlink:type="simple">https://doi.org/10.1080/21501203.2019.1706657</ext-link></mixed-citation></ref><ref id="B21"><mixed-citation xmlns:xlink="http://www.w3.org/1999/xlink" xlink:type="simple"><person-group><name name-style="western"><surname>Matočec</surname><given-names>N</given-names></name><name name-style="western"><surname>Kušan</surname><given-names>I</given-names></name><name name-style="western"><surname>Ozimec</surname><given-names>R</given-names></name></person-group> (<year>2014</year>) <article-title>The genus <italic><tp:taxon-name><tp:taxon-name-part taxon-name-part-type="genus">Polycephalomyces</tp:taxon-name-part></tp:taxon-name></italic> (<tp:taxon-name><tp:taxon-name-part taxon-name-part-type="genus">Hypocreales</tp:taxon-name-part></tp:taxon-name>) in the frame of monitoring Veternica cave (Croatia) with a new segregate genus <italic><tp:taxon-name><tp:taxon-name-part taxon-name-part-type="genus">Perennicordyceps</tp:taxon-name-part></tp:taxon-name></italic>. Ascomycete.</article-title><source>Org : Revue Internationale pour la Taxinomie des <tp:taxon-name><tp:taxon-name-part taxon-name-part-type="phylum">Ascomycota</tp:taxon-name-part></tp:taxon-name></source><volume>6</volume>(<issue>5</issue>): <fpage>125</fpage>–<lpage>133</lpage>.</mixed-citation></ref><ref id="B31"><mixed-citation xmlns:xlink="http://www.w3.org/1999/xlink" xlink:type="simple"><person-group><name name-style="western"><surname>Van Vooren</surname><given-names>N</given-names></name><name name-style="western"><surname>Audibert</surname><given-names>C</given-names></name></person-group> (<year>2005</year>) <article-title>Révision du complexe <italic><tp:taxon-name><tp:taxon-name-part taxon-name-part-type="genus">Cordyceps</tp:taxon-name-part><tp:taxon-name-part taxon-name-part-type="species">sphecocephala</tp:taxon-name-part></tp:taxon-name></italic> 1re partie: Les guêpes végétales.</article-title><source>Bulletin Mensuel de la Societe Linneenne de Lyon</source><volume>74</volume>(<issue>7</issue>): <fpage>221</fpage>–<lpage>254</lpage>. <ext-link xlink:href="10.3406/linly.2005.13604" ext-link-type="doi" xlink:type="simple">https://doi.org/10.3406/linly.2005.13604</ext-link></mixed-citation></ref><ref id="B16"><mixed-citation xmlns:xlink="http://www.w3.org/1999/xlink" xlink:type="simple"><person-group><name name-style="western"><surname>Kobayasi</surname><given-names>Y</given-names></name></person-group> (<year>1941</year>) <article-title>The genus <italic><tp:taxon-name><tp:taxon-name-part taxon-name-part-type="genus">Cordyceps</tp:taxon-name-part></tp:taxon-name></italic> and its allies.</article-title><source>Science Reports of the Tokyo Bunrika Daigaku</source><volume>5</volume>: <fpage>53</fpage>–<lpage>260</lpage>.</mixed-citation></ref><ref id="B37"><mixed-citation xmlns:xlink="http://www.w3.org/1999/xlink" xlink:type="simple"><person-group><name name-style="western"><surname>Wang</surname><given-names>YH</given-names></name><name name-style="western"><surname>Sayaka</surname><given-names>B</given-names></name><name name-style="western"><surname>Wang</surname><given-names>WJ</given-names></name><name name-style="western"><surname>Li</surname><given-names>Y</given-names></name><name name-style="western"><surname>Wang</surname><given-names>K</given-names></name><name name-style="western"><surname>Kirk</surname><given-names>PM</given-names></name><name name-style="western"><surname>Bushley</surname><given-names>KE</given-names></name><name name-style="western"><surname>Dong</surname><given-names>CH</given-names></name><name name-style="western"><surname>Hawksworth</surname><given-names>DL</given-names></name><name name-style="western"><surname>Yao</surname><given-names>YJ</given-names></name></person-group> (<year>2021</year>) <article-title><italic><tp:taxon-name><tp:taxon-name-part taxon-name-part-type="genus">Pleurocordyceps</tp:taxon-name-part></tp:taxon-name></italic> gen. nov. for a clade of fungi previously included in <italic><tp:taxon-name><tp:taxon-name-part taxon-name-part-type="genus">Polycephalomyces</tp:taxon-name-part></tp:taxon-name></italic> based on molecular phylogeny and morphology.</article-title><source>Journal of Systematics and Evolution</source><volume>59</volume>(<issue>5</issue>): <fpage>1065</fpage>–<lpage>1080</lpage>. <ext-link xlink:href="10.1111/jse.12705" ext-link-type="doi" xlink:type="simple">https://doi.org/10.1111/jse.12705</ext-link></mixed-citation></ref><ref id="B28"><mixed-citation xmlns:xlink="http://www.w3.org/1999/xlink" xlink:type="simple"><person-group><name name-style="western"><surname>Seifert</surname><given-names>KA</given-names></name></person-group> (<year>1985</year>) <article-title>A monograph of <italic><tp:taxon-name><tp:taxon-name-part taxon-name-part-type="genus">Stilbella</tp:taxon-name-part></tp:taxon-name></italic> and some allied <italic><tp:taxon-name><tp:taxon-name-part taxon-name-part-type="genus">Hyphomycetes</tp:taxon-name-part></tp:taxon-name></italic>.</article-title><source>Studies in Mycology</source><volume>27</volume>: <fpage>1</fpage>–<lpage>235</lpage>. <ext-link xlink:href="10.2307/3807446" ext-link-type="doi" xlink:type="simple">https://doi.org/10.2307/3807446</ext-link></mixed-citation></ref><ref id="B3"><mixed-citation xmlns:xlink="http://www.w3.org/1999/xlink" xlink:type="simple"><person-group><name name-style="western"><surname>Bischof</surname><given-names>JF</given-names></name><name name-style="western"><surname>Sullivan</surname><given-names>RF</given-names></name><name name-style="western"><surname>Hywel-Jones</surname><given-names>NL</given-names></name><name name-style="western"><surname>White</surname><given-names>JF</given-names></name></person-group> (<year>2003</year>) <article-title>Resurrection of <italic><tp:taxon-name><tp:taxon-name-part taxon-name-part-type="genus">Blistum</tp:taxon-name-part><tp:taxon-name-part taxon-name-part-type="species">tomentosum</tp:taxon-name-part></tp:taxon-name></italic> and its exclusion from <italic><tp:taxon-name><tp:taxon-name-part taxon-name-part-type="genus">Polycephalomyces</tp:taxon-name-part></tp:taxon-name></italic> (<italic><tp:taxon-name><tp:taxon-name-part taxon-name-part-type="genus">Hyphomycetes</tp:taxon-name-part></tp:taxon-name></italic>, <italic><tp:taxon-name><tp:taxon-name-part taxon-name-part-type="genus">Deuteromycota</tp:taxon-name-part></tp:taxon-name></italic>) based on 28S rDNA sequence data.</article-title><source>Mycotaxon</source><volume>86</volume>: <fpage>433</fpage>–<lpage>444</lpage>. <ext-link xlink:href="10.1007/s00572-003-0226-9" ext-link-type="doi" xlink:type="simple">https://doi.org/10.1007/s00572-003-0226-9</ext-link></mixed-citation></ref><ref id="B20"><mixed-citation xmlns:xlink="http://www.w3.org/1999/xlink" xlink:type="simple"><person-group><name name-style="western"><surname>Mains</surname><given-names>EB</given-names></name></person-group> (<year>1948</year>) <article-title>Entomogenous fungi.</article-title><source>Mycologia</source><volume>40</volume>(<issue>4</issue>): <fpage>402</fpage>–<lpage>416</lpage>. <ext-link xlink:href="10.1080/00275514.1944.12017718" ext-link-type="doi" xlink:type="simple">https://doi.org/10.1080/00275514.1944.12017718</ext-link></mixed-citation></ref></ref-list></tp:taxon-treatment>
